# Supplementary material for: Intraoperative Assessment of High-Risk Thyroid Nodules Based on Electrical Impedance Measurements: A Feasibility Study
Source: Diagnostics (Basel). 2022 Nov 25;12(12):2950. doi: 10.3390/diagnostics12122950 (PMC9776834; doi:10.3390/diagnostics12122950)
Supplement: Supplementary file 1 [file diagnostics-12-02950-s001.zip]

Archive with 1 entries (1 files):
- diagnostics-1956213-supplementary.pdf
